# Supplementary material for: Unveiling of Pyrimidindinones as Potential Anti-Norovirus Agents—A Pharmacoinformatic-Based Approach
Source: Molecules. 2022 Jan 7;27(2):380. doi: 10.3390/molecules27020380 (PMC8777711; doi:10.3390/molecules27020380)
Supplement: Supplementary file 1 [file molecules-27-00380-s001.zip]

Archive with 1 entries (1 files):
- molecules-1488219-supplementary.pdf
